# Supplementary material for: Cell Contact–Dependent Outer Membrane Exchange in Myxobacteria: Genetic Determinants and Mechanism
Source: PLoS Genet. 2012 Apr 12;8(4):e1002626. doi: 10.1371/journal.pgen.1002626 (PMC3325183; doi:10.1371/journal.pgen.1002626)
Supplement: Table S1 — Mutations identified in DK396 genome. (XLSX) [file pgen.1002626.s010.xlsx]

## Sheet: DK396 mutations
Table S1. Mutations identified in the DK396 genome.
Locus tag (gene name)	Description/annotation	Mutation and gene location	Amino acid change and protein location	Sequencing reads with change/total reads	Insertion mutation blocks stimulation?
MXAN_0736	sensory box histidine kinase	G>T; 1147	E>Stop; 383	45/45	No
MXAN_1301	CBS/transporter associated domain-containing protein	C>G; 742	P>A; 248	46/46	No
MXAN_1590	putative para-aminobenzoate synthase, component I	G>A; 1001	D>G; 334	52/52	N.d.
MXAN_2252	putative arginine kinase	C>T; 79	R->W; 27	38/38	N.d.
MXAN_2783	putative permease	C>T; 1199	S>F; 400	38/38	No
MXAN_2884	TPR repeat-containing protein	G>A; 311	R>Q; 104	26/26	No
MXAN_3002	putative DNA protecting protein DprA/DNA topoisomerase I	C>T; 331	A>G; 111	4/15	N.d.
MXAN_3055 (hrpB)	ATP-dependent helicase HrpB	G>A; 2299 & G>A; 1972	G>S; 767 & A> T; 658	38/38 & 24/24	N.d.
MXAN_3056	hypothetical protein	G>A; 550	E>K; 184	36/36	No
MXAN_3943	cytochrome P450 family protein	G>T; 25	G>Stop; 9	10/43	N.d.
MXAN_4292	polyketide synthase	C>G; 3579	D>E; 1193	34/34	N.d.
MXAN_4337	serine/threonine protein kinase	G>A; 560	G>E; 187	28/28	No
MXAN_4869 (aglT)	Lipoprotein, TPR repeat, N-acetylglucosaminyl transferase	C>T; 580	Q>Stop; 194	62/62	N.d.
MXAN_4900	putative lipoprotein	C>T; 640 & C>T; 641	P->F; 214	28/28 & 28/28	No
MXAN_5110 (argC)	N-acetyl-gamma-glutamyl-phosphate reductase	A>C; 476	N>T; 159	37/37	N.d.
MXAN_5187	hypothetical protein	C>G; 1375	P>A; 459	2/7	N.d.
MXAN_5477	putative lipoprotein	G>C; 118 & G>T; 124	V>L; 40 & A>S; 42	24/76 & 18/76	N.d.
MXAN_5903	trkA family protein	A>G; 142 & A>G; 143	G>N; 48	34/34 & 35/35	No
MXAN_6895 (traA)	PA14 cysteine-rich protein	C>T; 679	P>L; 227	55/55	Yes
MXAN_5784 (pilR)	pilin regulatory protein, response regulator	G>T; 355	E>Stop; 119	49/49	N.d.
N.d. = not determined
